# Supplementary material for: Clinical Meaningfulness of an Algorithm-Based Service for Analyzing Treatment Response in Patients with Metastatic Cancer Using FDG PET/CT
Source: J Clin Med. 2024 Oct 16;13(20):6168. doi: 10.3390/jcm13206168 (PMC11508516; doi:10.3390/jcm13206168)
Supplement: Supplementary file 1 [file jcm-13-06168-s001.zip]

Archive with 1 entries (1 files):
- jcm-3196333-supplementary.pdf
